# Supplementary material for: The Effects of Differentially-Expressed Homeobox Family Genes on the Prognosis and HOXC6 on Immune Microenvironment Orchestration in Colorectal Cancer
Source: Front Immunol. 2021 Dec 7;12:781221. doi: 10.3389/fimmu.2021.781221 (PMC8688249; doi:10.3389/fimmu.2021.781221)
Supplement: Supplementary file 4 [file Table_1.xlsx]

## Sheet: Sheet1
Table S1. Clinical information and expression data of HOXC6, HOXC9 and HOXB4 of colorectal patients in TCGA database.
		HOXC6	HOXC9	HOXB4	Age	Gender	pT_stage	pN_stage	pM_stage	time	status
TCGA-AD-6889-01		5.60926	1.77592	4.30026	76	M	T3	N0	M0	2532	1
TCGA-CM-6171-01		5.24553	2.50403	4.14614	77	F	T2	N0	M0	427	0
TCGA-AA-A010-01		5.17568	2.64827	3.46045	46	F	T4	N0	M0	1064	0
TCGA-AA-A00J-01		5.06949	3.00647	4.70016	80	M	T4	N1	M0	549	0
TCGA-AA-A02K-01		4.5292	1.91484	4.22867	50	M	T4	N2	M1	426	1
TCGA-AA-3966-01		4.49585	2.09049	3.52639	89	F	T3	N0	M0	61	0
TCGA-AG-4021-01		4.31078	1.06256	3.95086	84	F	T3	N2	M1	121	1
TCGA-AA-A00E-01		4.10262	2.28151	3.48688	65	M	T3	N0	M0	913	0
TCGA-AG-A002-01		4.05539	1.30499	1.43776	35	M	T2	N0	M0	638	0
TCGA-EI-6507-01		4.053	3.09493	1.43122	60	M	T3	N0	M0	607	0
TCGA-F4-6703-01		4.01911	4.00134	3.18418	64	M	T3	N0	M0	1456	0
TCGA-AY-4070-01		3.95591	3.73381	3.11924	50	F	T3	N2	M0	496	1
TCGA-A6-6653-01		3.90731	0.683434	2.75717	82	M	T2	N0	M0	742	0
TCGA-AA-A02R-01		3.88466	2.77535	3.02321	84	F	T3	N0	M0	670	1
TCGA-AA-3950-01		3.85853	2.24499	3.47031	79	F	T3	N0	M0	730	0
TCGA-AZ-4323-01		3.8585	2.81911	3.58653	37	M	T4	N2	M1	43	1
TCGA-AA-3930-01		3.81519	1.76182	3.14694	66	M	T3	N2	M1	61	1
TCGA-G4-6299-01		3.80686	2.80163	3.57128	69	M	T3	N2	M0	2268	0
TCGA-D5-5539-01		3.74825	1.29054	3.33504	60	M	T3	N1	M0	596	0
TCGA-A6-2676-01		3.74643	2.75778	3.46948	75	F	T4	N0	M0	1305	1
TCGA-CK-4952-01		3.74474	1.69451	3.51658	48	F	T4	N2	M0	475	0
TCGA-AA-A00A-01		3.72655	1.62329	3.42812	80	M	T3	N0	M0	1157	0
TCGA-AA-3870-01		3.67858	1.9292	2.93828	71	F	T3	N2	M1	912	0
TCGA-5M-AAT4-01		3.66105	1.93074	3.39664	74	M	T3	N0	M1	49	1
TCGA-F4-6463-01		3.65641	3.35853	3.13196	51	M	T3	N0	M0	1087	0
TCGA-G4-6302-01		3.60909	3.06841	3.82033	90	F	T3	N0	M0	2047	1
TCGA-G5-6233-01		3.53364	2.183	3.30185	74	M	T3	N2	M0	556	1
TCGA-G4-6304-01		3.52882	1.41285	4.68456	66	F	T4	N0	M0	1631	0
TCGA-AA-3715-01		3.52616	1.44718	2.24479	77	M	T3	N0	M0	579	1
TCGA-G4-6588-01		3.50763	1.34546	3.37165	58	F	T3	N0	M0	796	0
TCGA-A6-5665-01		3.47891	2.52491	4.5932	84	F	T3	N0	M0	671	0
TCGA-F4-6570-01		3.4599	2.75444	3.87704	78	F	T3	N0	M0	188	1
TCGA-AZ-4616-01		3.41583	2.715	1.55102	82	F	T3	N2	M1	156	1
TCGA-CM-5861-01		3.38461	2.04434	3.65468	63	F	T3	N0	M0	457	0
TCGA-AA-3845-01		3.38235	1.70056	4.71747	86	F	T3	N0	M0	0	1
TCGA-CK-5916-01		3.3051	0.565873	3.89963	71	F	T1	N0	M0	643	1
TCGA-AD-6895-01		3.30157	1.89566	4.13773	84	M	T3	N1	M0	763	0
TCGA-AA-3543-01		3.28395	1.9048	3.22755	84	M	T2	N0	M0	30	0
TCGA-A6-5661-01		3.25658	3.16035	4.18439	80	F	T3	N0	M0	1020	0
TCGA-AA-3949-01		3.2479	1.08411	3.52503	87	F	T3	N1	M0	791	0
TCGA-D5-6928-01		3.14381	2.79694	3.96227	80	M	T3	N0	M0	354	0
TCGA-F4-6569-01		3.128	2.49055	2.83887	60	M	T2	N0	M0	1087	0
TCGA-D5-6930-01		3.09801	1.54484	3.15925	67	M	T3	N0	M0	406	0
TCGA-AA-3520-01		3.0714	1.64785	3.21388	86	F	T3	N0	M0	731	0
TCGA-AA-3663-01		3.04802	1.23614	2.70028	42	M	T3	N0	M0	212	0
TCGA-A6-6649-01		2.99906	1.67935	3.58645	66	M	T3	N1	M0	735	0
TCGA-CM-6678-01		2.93974	1.38797	3.45351	63	F	T4	N1	M1	335	0
TCGA-CM-5349-01		2.93596	3.08146	2.71566	68	F	T3	N0	M0	915	0
TCGA-CM-5348-01		2.92063	3.15313	2.53692	72	M	T3	N1	M0	699	0
TCGA-AA-A022-01		2.89791	1.84283	5.3709	88	F	T4	N0	M0	0	0
TCGA-AA-3941-01		2.89123	0.933451	2.26662	84	F	T4	N1	M1	730	0
TCGA-D5-6540-01		2.82814	2.56339	3.99615	66	M	T2	N0	M0	491	0
TCGA-AG-4007-01		2.80803	0.980855	2.43154	87	M	T4	N2	M1	31	0
TCGA-AA-A02E-01		2.80237	0.416298	2.75068	82	F	T3	N1	M1	90	1
TCGA-CA-6718-01		2.79032	2.44959	4.33996	46	M	T3	N0	M0	306	1
TCGA-AA-3681-01		2.78388	1.03227	3.67747	77	F	T3	N1	M0	182	0
TCGA-CM-6674-01		2.76864	0.710271	3.22855	39	M	T3	N0	M0	394	0
TCGA-AA-3833-01		2.75973	2.01535	3.13484	63	F	T3	N0	M0	485	0
TCGA-A6-2682-01		2.71571	2.02538	3.68565	70	M	T4	N1	M1	424	1
TCGA-AA-3710-01		2.71407	1.34473	2.65384	80	F	T3	N0	M0	821	0
TCGA-NH-A50U-01		2.66837	1.04888	3.8551	42	M	T4	N0	M1	334	1
TCGA-AA-A01P-01		2.6643	1.91494	4.26215	80	F	T3	N1	M0	1158	1
TCGA-AA-3525-01		2.63363	1.84979	3.12629	90	M	T3	N1	M0	245	0
TCGA-A6-A566-01		2.62937	2.96849	3.68502	55	F	T4	N1	M0	758	1
TCGA-A6-2686-01		2.61398	1.18896	3.51358	81	F	T3	N0	M0	1126	1
TCGA-AA-3713-01		2.61073	1.65718	3.59836	68	M	T3	N0	M1	579	0
TCGA-D5-6536-01		2.5462	0.317925	4.27959	73	M	T3	N0	M0	543	0
TCGA-AZ-4615-01		2.51117	1.9043	2.89651	84	M	T3	N1	M0	1002	0
TCGA-AA-3554-01		2.49212	2.6901	2.94529	62	F	T3	N0	M0	546	0
TCGA-AA-3672-01		2.46774	0.614305	2.69067	90	F	T3	N1	M0	28	0
TCGA-CM-4743-01		2.41046	1.17331	3.35843	69	M	T3	N0	M0	701	0
TCGA-AM-5821-01		2.39639	1.50944	5.10467	68	F	T3	N0	M0	28	0
TCGA-AA-3492-01		2.396	0.826393	1.9772	90	F	T3	N0	M0	92	1
TCGA-DM-A1HA-01		2.38552	1.80964	5.08013	82	M	T3	N2	M0	4000	0
TCGA-AU-3779-01		2.35656	2.88973	2.14845	80	F	T3	N0	M0	441	0
TCGA-CM-6167-01		2.33481	2.22426	3.63618	57	F	T3	N2	M0	456	0
TCGA-D5-6531-01		2.3266	0.859342	3.90659	75	M	T3	N0	M0	540	0
TCGA-D5-6534-01		2.30106	2.89482	3.44081	62	F	T3	N0	M0	1316	0
TCGA-AZ-6607-01		2.27567	2.88529	3.53189	69	M	T4	N2	M1	97	1
TCGA-AA-3518-01		2.26417	0.874394	4.53042	81	F	T3	N0	M0	31	0
TCGA-AZ-6601-01		2.25017	1.5223	2.03957	68	M	T3	N0	M0	3042	1
TCGA-AA-A01I-01		2.23138	0.121087	3.22253	76	M	T2	N0	M0	943	0
TCGA-AA-A01Q-01		2.22053	0.514787	0.655232	48	F	T3	N0	M0	31	0
TCGA-DT-5265-01		2.1981	1.57555	3.75052	51	M	T3	N0	M0	384	0
TCGA-AG-3584-01		2.12625	1.47203	2.01409	60	M	T3	N2	M1	730	1
TCGA-D5-6529-01		2.12482	1.09794	2.02081	69	M	T3	N0	M0	614	0
TCGA-AG-3609-01		2.0982	1.08704	1.47405	65	F	T3	N2	M0	608	0
TCGA-AA-A01V-01		2.07769	1.74948	3.34961	59	M	T2	N0	M0	31	0
TCGA-F4-6461-01		2.06448	1.15064	3.44942	41	F	T4	N2	M0	338	1
TCGA-AA-3684-01		2.05722	1.62445	2.18199	65	F	T4	N2	M1	0	0
TCGA-D5-5538-01		2.03802	1.7813	3.98146	60	F	T3	N1	M0	1661	1
TCGA-AA-3947-01		2.00487	0.524251	3.71602	60	F	T4	N0	M0	1004	0
TCGA-3L-AA1B-01		1.98886	1.65027	3.8809	61	F	T2	N0	M0	475	0
TCGA-CM-5863-01		1.97988	1.45026	3.34822	60	F	T3	N1	M0	457	0
TCGA-AA-3815-01		1.88471	1.57033	4.24549	65	F	T3	N0	M0	1005	0
TCGA-AA-3662-01		1.87096	0.666344	3.55537	80	F	T4	N2	M1	184	0
TCGA-AA-3489-01		1.86986	0.992824	2.56099	75	M	T3	N0	M0	214	1
TCGA-CM-6169-01		1.86642	1.47542	2.06457	67	M	T3	N0	M0	396	0
TCGA-A6-6142-01		1.86354	2.31185	3.32649	56	F	T3	N1	M1	763	0
TCGA-AA-3548-01		1.86293	1.76501	3.22225	71	F	T3	N2	M0	1034	0
TCGA-CM-4748-01		1.85177	1.24819	3.66436	53	M	T4	N1	M0	792	0
TCGA-CM-6162-01		1.8405	0.898942	2.15548	48	F	T3	N1	M0	365	0
TCGA-AG-3594-01		1.83683	0	3.74965	77	M	T3	N0	M0	61	1
TCGA-AA-3555-01		1.83104	0.713579	1.90188	81	F	T3	N0	M0	911	0
TCGA-AA-A00N-01		1.81669	2.21177	3.4709	75	M	T4	N0	M0	122	1
TCGA-CA-6717-01		1.81083	1.31643	2.80186	57	M	T3	N0	M0	388	0
TCGA-A6-5657-01		1.80458	2.02872	3.04305	65	M	T3	N1	M0	962	0
TCGA-A6-3808-01		1.78555	1.60413	3.51152	73	M	T3	N0	M0	1014	0
TCGA-DC-6682-01		1.78493	0.549486	1.97314	57	M	T3	N0	M0	762	0
TCGA-A6-A5ZU-01		1.76416	1.69127	2.29833	59	M	T3	N1	M0	293	0
TCGA-DC-6156-01		1.76147	0.711267	2.65109	62	M	T4	N2	M1	943	0
TCGA-AA-3696-01		1.74811	0	3.42294	75	F	T3	N1	M1	153	1
TCGA-AZ-6605-01		1.74274	1.89775	2.37131	77	M	T4	N1	M0	159	1
TCGA-AZ-6606-01		1.715	0.622763	3.13425	81	M	T4	N2	M1	357	1
TCGA-CI-6619-01		1.71376	2.86322	2.38331	41	M	T3	N1	M1	184	0
TCGA-D5-6541-01		1.71127	0.953544	3.41424	49	M	T3	N0	M0	474	0
TCGA-F4-6809-01		1.69465	1.72846	3.17528	52	F	T3	N1	M1	403	1
TCGA-AA-3814-01		1.68682	1.45593	1.90587	85	F	T3	N0	M0	0	0
TCGA-F4-6807-01		1.6749	1.04155	3.67531	51	F	T3	N2	M0	1309	0
TCGA-A6-2684-01		1.66783	1.17878	2.42242	75	F	T2	N0	M0	1127	0
TCGA-AA-A01R-01		1.65459	1.16569	3.5308	47	M	T3	N2	M0	1065	0
TCGA-AA-A01K-01		1.64299	1.45461	2.25662	74	F	T3	N2	M0	943	0
TCGA-AA-3811-01		1.63617	2.67761	1.12599	84	F	T3	N2	M0	306	1
TCGA-SS-A7HO-01		1.63415	0.498423	3.59279	44	F	T4	N0	M0	1829	0
TCGA-CM-4747-01		1.62068	1.55105	2.70508	47	M	T4	N1	M1	761	0
TCGA-CM-6168-01		1.60881	1.73768	2.57853	84	F	T3	N0	M0	395	0
TCGA-DM-A285-01		1.56196	1.34124	2.97011	71	F	T3	N2	M1	179	1
TCGA-AZ-4614-01		1.54416	0.525244	1.54766	71	F	T4	N1	M1	172	1
TCGA-AA-A01C-01		1.53262	0.916085	1.71337	75	M	T2	N1	M0	457	0
TCGA-AD-6965-01		1.5242	1.2387	3.52664	62	M	T4	N2	M0	805	0
TCGA-A6-5656-01		1.51943	1.39975	2.06549	74	M	T2	N0	M0	1001	0
TCGA-F5-6464-01		1.50631	0.657121	3.60372	77	F	T4	N2	M0	303	1
TCGA-AA-3821-01		1.48929	0.609423	4.57207	81	F	T2	N0	M0	31	0
TCGA-DY-A1DF-01		1.48137	0.389253	3.60687	73	F	T3	N2	M0	734	1
TCGA-F4-6855-01		1.45901	1.04533	3.80685	70	F	T3	N0	M0	1442	0
TCGA-AZ-6600-01		1.45457	0.787017	2.7529	64	M	T4	N1	M1	368	1
TCGA-NH-A50V-01		1.44967	1.20177	4.0819	69	M	T3	N2	M0	588	0
TCGA-CA-5255-01		1.43496	1.56295	2.25619	45	M	T3	N0	M0	376	0
TCGA-NH-A8F8-01		1.42813	1.18479	3.39662	79	M	T4	N2	M1	511	1
TCGA-G4-6294-01		1.39551	0.915059	3.9804	75	M	T3	N1	M1	858	1
TCGA-AZ-4684-01		1.38376	0.715455	1.6085	49	M	T3	N2	M1	1977	0
TCGA-AA-3496-01		1.37025	1.05931	1.3414	83	F	T3	N0	M0	31	0
TCGA-G4-6586-01		1.36182	0.505509	3.08412	73	F	T3	N0	M0	1089	0
TCGA-CK-4950-01		1.33104	0.834577	2.56096	68	F	T3	N1	M0	2599	0
TCGA-AG-3999-01		1.32725	1.83439	3.20341	61	F	T3	N2	M0	853	0
TCGA-G4-6314-01		1.32636	0.812997	4.46784	76	F	T3	N2	M1	1093	0
TCGA-A6-3807-01		1.32271	0.655846	1.83676	53	F	T3	N2	M0	1054	0
TCGA-AA-3877-01		1.32166	1.78563	3.71411	83	F	T1	N0	M0	943	0
TCGA-AA-3854-01		1.32028	0.321008	2.055	71	F	T2	N0	M0	1096	0
TCGA-G4-6310-01		1.31349	0.441406	2.41111	69	M	T3	N1	M0	1935	0
TCGA-AA-3534-01		1.28657	1.45993	2.72988	78	F	T3	N0	M0	882	0
TCGA-CM-5864-01		1.27267	0.917885	1.56503	60	M	T2	N0	M0	457	0
TCGA-AA-3506-01		1.24759	0.471328	2.43382	77	M	T2	N0	M0	1765	0
TCGA-D5-7000-01		1.23663	0.299413	3.8603	79	F	T2	N0	M0	312	0
TCGA-DM-A288-01		1.23586	0.965279	4.21396	68	M	T3	N2	M0	427	1
TCGA-CM-5862-01		1.21823	1.10788	2.21451	80	M	T3	N1	M1	153	1
TCGA-A6-4107-01		1.21519	0.537941	2.68236	57	F	T3	N1	M0	987	0
TCGA-DM-A1DA-01		1.18137	0.910907	2.556	71	F	T3	N2	M0	228	1
TCGA-DM-A28H-01		1.17714	0.970181	3.39868	50	M	T3	N2	M0	3561	0
TCGA-CK-4951-01		1.15176	0.717241	3.1395	79	F	T3	N0	M0	2134	1
TCGA-DM-A28A-01		1.14191	0.741635	3.6996	78	M	T3	N2	M0	805	1
TCGA-AA-3516-01		1.1415	0.687333	3.37985	74	F	T3	N2	M0	396	1
TCGA-DM-A28K-01		1.14059	0.13205	3.10846	75	M	T3	N0	M0	2988	0
TCGA-EI-6882-01		1.1316	0.281242	3.46413	59	M	T3	N0	M0	262	0
TCGA-DM-A0X9-01		1.13115	0.757162	1.26422	71	F	T3	N0	M0	3641	0
TCGA-D5-6931-01		1.12174	0.141851	3.2751	77	M	T4	N2	M0	365	0
TCGA-D5-6929-01		1.12135	0.810903	1.79913	49	F	T3	N1	M1	408	0
TCGA-A6-6138-01		1.1211	0.971378	2.45859	61	M	T2	N0	M0	685	0
TCGA-G4-6627-01		1.10971	0.927763	2.16572	84	M	T3	N0	M0	2275	0
TCGA-F5-6814-01		1.10521	0.779287	1.1893	57	M	T3	N0	M0	1131	0
TCGA-EI-6885-01		1.09488	1.65297	2.79552	57	F	T3	N1	M1	415	0
TCGA-CM-4751-01		1.08918	0.736077	3.1476	62	M	T3	N1	M0	822	0
TCGA-AU-6004-01		1.07782	0.845844	4.20456	69	F	T2	N0	M0	824	0
TCGA-AA-3994-01		1.0747	1.14594	3.41595	69	M	T3	N1	M0	822	0
TCGA-AA-A00D-01		1.07205	1.03277	3.18621	70	M	T2	N0	M0	578	0
TCGA-AA-A024-01		1.06879	0.174501	3.47416	81	M	T3	N0	M0	1188	1
TCGA-DM-A1HB-01		1.06679	0.657232	3.16074	75	M	T3	N1	M0	4126	0
TCGA-AA-A02O-01		1.05058	0.665053	3.27968	82	M	T3	N0	M0	28	0
TCGA-AF-2687-01		1.05052	1.91697	2.61615	57	M	T3	N2	M0	1427	0
TCGA-D5-6927-01		1.04513	0.656832	4.54431	34	M	T3	N0	M0	287	0
TCGA-AA-A01Z-01		1.02571	0.71582	1.86444	68	M	T3	N0	M0	1126	0
TCGA-F5-6812-01		1.02105	1.06018	2.95297	67	M	T3	N0	M0	1110	0
TCGA-AG-4008-01		1.01496	0.815293	2.99268	63	M	T3	N0	M0	518	0
TCGA-AA-A02H-01		1.0105	0	1.37481	74	F	T3	N2	M1	61	1
TCGA-G4-6295-01		1.00853	0.774952	3.36769	70	F	T3	N0	M0	254	0
TCGA-5M-AAT6-01		0.993253	0.638762	2.2988	40	F	T4	N2	M1	290	1
TCGA-CM-5868-01		0.992458	1.49362	1.80175	59	F	T4	N1	M1	518	0
TCGA-DM-A0XD-01		0.986077	1.19036	1.43318	65	M	T3	N0	M0	743	1
TCGA-AA-3851-01		0.958831	0.81394	2.88635	74	M	T3	N0	M0	1006	0
TCGA-EI-6917-01		0.957262	0.905765	1.65403	33	M	T3	N1	M0	531	0
TCGA-A6-6137-01		0.948751	1.02306	1.37378	55	M	T3	N1	M0	824	0
TCGA-AA-A00U-01		0.94084	0.846717	2.96906	50	M	T3	N1	M0	518	0
TCGA-F5-6811-01		0.934609	1.29522	1.52603	72	F	T3	N0	M0	979	0
TCGA-A6-6141-01		0.925761	0.865513	3.5321	31	M	T3	N0	M0	255	0
TCGA-DM-A280-01		0.913956	0.847169	2.0083	70	F	T3	N0	M0	236	1
TCGA-A6-2674-01		0.905973	0.708921	3.6406	71	M	T3	N2	M1	1331	0
TCGA-AA-3549-01		0.893628	0.65183	3.39635	69	M	T2	N0	M0	639	0
TCGA-D5-5541-01		0.893187	0.478122	1.22315	63	M	T3	N1	M0	1701	0
TCGA-AA-A029-01		0.866867	0.43011	2.24043	67	M	T3	N0	M0	1581	0
TCGA-AA-3812-01		0.861044	0	1.69496	82	F	T3	N0	M0	1066	0
TCGA-CM-5860-01		0.849667	0.508711	1.50356	44	M	T3	N0	M0	974	0
TCGA-AA-3875-01		0.849648	0.508698	1.46643	78	F	T1	N0	M0	549	0
TCGA-AG-3902-01		0.84363	0.577943	3.11972	61	M	T3	N0	M0	974	0
TCGA-CI-6620-01		0.834829	0.462214	2.63969	41	F	T3	N1	M1	1009	0
TCGA-A6-2672-01		0.822907	0.562522	5.04102	82	F	T3	N1	M0	1419	0
TCGA-CM-6680-01		0.817667	0.434774	4.14245	78	F	T3	N2	M0	366	0
TCGA-AA-A00R-01		0.816153	0.653345	1.87274	64	F	T2	N0	M0	30	0
TCGA-CM-6676-01		0.808959	0.673128	1.81725	82	M	T2	N0	M0	337	0
TCGA-AA-3869-01		0.80302	0.575987	2.31936	76	M	T4	N2	M1	822	1
TCGA-AA-3561-01		0.800867	0.5207	2.27681	72	M	T3	N0	M0	424	0
TCGA-AA-3514-01		0.791648	0.743592	2.66412	81	F	T2	N0	M0	31	0
TCGA-AG-A008-01		0.791303	0.59788	2.8099	50	F	T2	N0	M0	424	0
TCGA-NH-A6GC-01		0.776613	0.771914	5.21433	66	F	T4	N1	M1	389	0
TCGA-AA-3495-01		0.74171	0.558161	0.883187	79	M	T2	N0	M0	1127	0
TCGA-CM-5344-01		0.735218	0.570541	2.23554	39	F	T3	N1	M0	670	0
TCGA-AA-A03F-01		0.735088	0.609174	4.13686	90	F	T3	N2	M0	549	1
TCGA-A6-2683-01		0.733246	0.147211	3.67381	57	F	T4	N0	M1	504	1
TCGA-AG-3599-01		0.719148	0.328219	3.58472	70	M	T2	N0	M0	366	0
TCGA-CA-5254-01		0.714637	0.659258	1.78688	42	F	T3	N0	M0	386	0
TCGA-AA-3666-01		0.698066	0.441324	3.03501	68	M	T3	N1	M0	61	1
TCGA-G4-6297-01		0.687494	0.834693	2.85846	55	F	T3	N2	M1	2506	0
TCGA-F5-6702-01		0.682759	0.399449	2.45432	71	M	T3	N1	M1	452	0
TCGA-CM-6677-01		0.673417	0.820843	2.08351	75	F	T3	N0	M0	337	0
TCGA-AG-3600-01		0.663653	1.15801	2.13548	62	M	T3	N2	M0	184	0
TCGA-AF-2690-01		0.661923	0.862611	2.57861	76	F	T3	N2	M0	524	1
TCGA-AF-3400-01		0.658248	1.08762	1.48642	54	M	T3	N0	M0	1049	0
TCGA-F5-6864-01		0.656078	0.644911	2.43254	74	F	T3	N2	M0	379	0
TCGA-AA-3522-01		0.646374	0.261376	3.0571	67	M	T3	N0	M0	1127	0
TCGA-A6-2677-01		0.641454	0.280523	1.1782	68	F	T3	N2	M0	740	1
TCGA-A6-5660-01		0.640598	0.810868	1.64516	73	M	T3	N2	M0	888	0
TCGA-DY-A0XA-01		0.63739	0.532255	3.58099	57	F	T3	N0	M0	3846	0
TCGA-CA-6719-01		0.634573	0.212684	3.24712	77	M	T3	N0	M0	435	0
TCGA-DM-A28G-01		0.631278	0.520062	3.35084	75	M	T3	N0	M0	1849	1
TCGA-D5-5540-01		0.628859	0.48611	3.27563	73	M	T3	N0	M0	1706	0
TCGA-AZ-5407-01		0.628745	0.0770247	1.21626	51	F	T1	N0	M0	2683	0
TCGA-A6-5659-01		0.623179	0.497989	1.97034	82	M	T2	N0	M0	926	0
TCGA-A6-4105-01		0.620289	0.344449	3.6656	79	M	T3	N0	M0	442	1
TCGA-EI-6509-01		0.618069	0.624104	2.41516	53	M	T3	N2	M0	517	0
TCGA-AA-3664-01		0.617737	0.644718	3.92454	74	F	T3	N0	M0	1643	0
TCGA-AG-A02N-01		0.616897	0.768176	2.85232	67	M	T3	N0	M0	1885	0
TCGA-AA-A00F-01		0.613875	0	3.68578	66	M	T3	N2	M0	1035	0
TCGA-AA-3939-01		0.613344	1.08204	1.82431	83	M	T3	N0	M0	395	0
TCGA-AA-3818-01		0.593654	0.411696	3.57995	78	F	T3	N0	M0	30	1
TCGA-AG-3732-01		0.592833	0.215026	4.06026	78	F	T2	N0	M0	1003	0
TCGA-D5-6530-01		0.588136	0.290899	3.61844	53	M	T2	N0	M0	621	0
TCGA-AA-A004-01		0.58679	0	1.62331	76	M	T3	N0	M0	424	0
TCGA-F4-6856-01		0.582493	0.787503	0.657059	45	M	T2	N0	M0	1074	0
TCGA-A6-2681-01		0.581002	0.231745	2.17132	73	F	T3	N0	M0	1387	0
TCGA-AA-A01D-01		0.576199	0.142093	1.13925	47	F	T3	N2	M0	334	1
TCGA-AA-3667-01		0.575926	0	1.54904	36	F	T2	N0	M0	426	0
TCGA-AA-3861-01		0.572374	0.155853	1.88833	72	M	T3	N0	M0	914	0
TCGA-AG-3898-01		0.568994	1.16731	2.04905	61	M	T3	N0	M0	1461	0
TCGA-AA-3864-01		0.566891	0.266596	3.4385	71	M	T3	N0	M0	1612	0
TCGA-EI-6513-01		0.557592	0.538206	1.34241	59	M	T3	N1	M0	497	0
TCGA-AA-3680-01		0.555462	0.646919	2.52136	67	F	T4	N2	M1	335	1
TCGA-G4-6628-01		0.555373	0.744159	2.20785	78	M	T2	N0	M0	2424	0
TCGA-AY-5543-01		0.55053	0.575125	2.36709	65	F	T3	N1	M1	1004	0
TCGA-A6-6654-01		0.546844	0.268524	2.85137	65	F	T3	N1	M0	726	0
TCGA-F4-6806-01		0.543517	0	3.09774	59	F	T2	N0	M0	1260	0
TCGA-D5-6538-01		0.540489	0.138634	2.73486	79	F	T3	N2	M0	521	0
TCGA-EF-5830-01		0.536811	0	2.26979	54	M	T4	N0	M0	106	0
TCGA-EI-6511-01		0.526213	0.358885	1.61145	52	M	T3	N1	M0	482	0
TCGA-AA-3872-01		0.514257	0.317601	3.16356	45	M	T4	N2	M1	0	0
TCGA-AH-6643-01		0.511828	0.583826	2.69686	50	M	T3	N2	M0	1314	1
TCGA-AA-3552-01		0.498642	0.626744	2.40037	85	M	T3	N2	M0	396	1
TCGA-CM-6675-01		0.493256	0.808997	2.31056	35	M	T3	N2	M1	397	0
TCGA-AG-3881-01		0.472415	0.38551	3.72566	83	F	T3	N0	M0	579	0
TCGA-AA-3673-01		0.471308	0	2.73179	53	F	T3	N0	M0	1522	0
TCGA-AA-3841-01		0.467767	0	2.17577	66	M	T3	N0	M0	1124	0
TCGA-AA-3502-01		0.457908	0.41958	1.89345	73	M	T2	N0	M0	1065	0
TCGA-AA-3956-01		0.457378	0.704182	1.9569	65	M	T3	N0	M0	1035	0
TCGA-AA-A017-01		0.452795	0	2.06218	57	F	T3	N0	M0	457	0
TCGA-DM-A1D0-01		0.447498	0.137521	3.76282	79	F	T3	N0	M0	3974	0
TCGA-AG-A036-01		0.433274	0.691951	3.53132	71	M	T3	N2	M0	3562	0
TCGA-DM-A28F-01		0.426897	0.156568	2.98476	73	M	T3	N1	M0	1094	1
TCGA-AA-3556-01		0.420309	0	3.49099	78	M	T2	N0	M0	700	0
TCGA-AA-3675-01		0.419935	0.161857	1.39349	84	M	T3	N0	M0	1431	0
TCGA-CM-6164-01		0.416589	0.115084	1.49486	46	F	T3	N0	M0	883	0
TCGA-CM-4750-01		0.409068	0.428245	1.41159	34	F	T1	N1	M0	244	0
TCGA-4N-A93T-01		0.408527	0.198981	3.94559	67	M	T4	N1	M0	146	0
TCGA-AG-A015-01		0.408192	0	2.69706	64	F	T1	N0	M0	1096	0
TCGA-AY-6386-01		0.405323	0.424349	2.54763	66	F	T3	N1	M0	542	0
TCGA-AG-3593-01		0.404066	0	2.03435	72	F	T3	N0	M0	1035	0
TCGA-AG-3901-01		0.400321	0.925258	2.79205	67	F	T3	N1	M0	761	0
TCGA-F5-6813-01		0.398719	0.237541	1.74829	70	M	T4	N2	M0	598	1
TCGA-CM-6163-01		0.384227	0.298407	2.53753	74	M	T1	N0	M0	427	0
TCGA-AA-A00Z-01		0.379467	0.276729	1.78946	70	M	T3	N0	M0	669	0
TCGA-DM-A1DB-01		0.378147	0.301913	0.81387	68	M	T3	N0	M0	1348	1
TCGA-AG-3894-01		0.374146	0.272715	2.74823	65	M	T3	N0	M0	426	0
TCGA-F4-6459-01		0.373481	0.0730179	2.92391	61	F	T3	N2	M0	262	1
TCGA-AY-A71X-01		0.370599	0	3.17044	54	F	T2	N0	M0	588	0
TCGA-QG-A5Z2-01		0.364966	0.31355	4.51252	61	M	T2	N0	M0	952	0
TCGA-AA-3850-01		0.364603	0.165101	2.69434	74	M	T2	N0	M0	0	1
TCGA-AA-3530-01		0.363981	0	3.05324	80	M	T2	N0	M0	580	0
TCGA-AG-3887-01		0.361664	0.310665	3.67941	68	M	T3	N0	M0	1124	0
TCGA-AA-A01X-01		0.351761	0.747768	2.01268	80	F	T2	N1	M0	791	0
TCGA-AG-3578-01		0.341733	0.536871	4.41948	76	F	T3	N0	M0	974	0
TCGA-D5-6923-01		0.338257	0.308893	2.51415	57	M	T2	N0	M0	378	0
TCGA-AG-4001-01		0.337687	0.637884	2.88	74	F	T3	N0	M0	1096	0
TCGA-AA-3989-01		0.337598	0.127827	3.1484	84	M	T3	N2	M1	242	1
TCGA-AG-A01W-01		0.33409	0.350164	1.85559	67	F	T3	N0	M0	0	0
TCGA-AM-5820-01		0.329705	0.198669	1.83722	59	F	T4	N2	M1	14	0
TCGA-A6-2671-01		0.325562	0	2.34902	85	M	T3	N2	M1	1331	1
TCGA-AA-A01F-01		0.325197	0.180491	2.05539	72	M	T3	N1	M0	974	0
TCGA-AA-3712-01		0.3227	0.41827	1.86435	65	M	T3	N2	M0	0	0
TCGA-D5-6926-01		0.316328	0.271134	2.41133	65	M	T4	N1	M0	275	0
TCGA-F5-6861-01		0.314685	0.109777	2.61012	60	F	T3	N0	M0	1160	0
TCGA-AZ-4315-01		0.30733	0.137652	2.98003	61	M	T3	N0	M0	1776	0
TCGA-AA-3524-01		0.296931	0	0.810362	85	M	T3	N0	M0	1096	0
TCGA-AA-3968-01		0.293536	0.30786	3.24049	55	F	T2	N0	M0	669	0
TCGA-AG-A01Y-01		0.29207	0.360498	2.53068	49	F	T3	N0	M0	0	0
TCGA-DM-A1D4-01		0.291312	0.330356	4.2448	80	M	T3	N0	M0	2821	1
TCGA-DM-A1D9-01		0.289299	0.19415	4.9085	67	F	T3	N0	M0	4270	0
TCGA-DY-A1DE-01		0.28758	0.271077	3.43806	56	F	T3	N0	M0	3932	0
TCGA-AG-3580-01		0.285579	0	2.49589	67	M	T1	N0	M0	244	0
TCGA-A6-2685-01		0.284159	0.126708	3.06773	48	F	T3	N0	M0	1133	0
TCGA-AZ-4308-01		0.281688	0	1.83182	47	F	T3	N1	M0	3324	0
TCGA-CK-6748-01		0.28117	0.0583083	3.38366	45	F	T3	N1	M1	61	0
TCGA-AY-A54L-01		0.280443	0.183605	2.00446	74	F	T2	N0	M0	525	0
TCGA-G4-6626-01		0.279844	0.202191	2.46651	90	M	T3	N0	M0	1422	1
TCGA-DC-6155-01		0.264792	0.382283	0.723195	31	F	T2	N1	M0	425	0
TCGA-AA-3660-01		0.262764	0.211576	3.39313	51	F	T3	N0	M0	2375	0
TCGA-AA-3866-01		0.260437	0	1.54139	78	F	T2	N0	M0	518	0
TCGA-F5-6571-01		0.257773	0.24284	2.7734	62	F	T3	N0	M0	1288	0
TCGA-A6-2680-01		0.247603	0.259882	1.53431	72	F	T3	N0	M0	1068	0
TCGA-AA-3837-01		0.246562	0	1.86163	67	M	T3	N0	M0	1186	0
TCGA-AF-5654-01		0.246425	0	2.17316	73	F	T2	N0	M0	512	1
TCGA-EI-7004-01		0.235007	1.26229	2.79462	37	F	T4	N2	M0	257	0
TCGA-AG-3727-01		0.232772	0.167427	3.13897	78	F	T3	N1	M0	30	0
TCGA-EI-6883-01		0.231628	0.218098	1.23221	63	M	T3	N0	M0	350	0
TCGA-DC-5869-01		0.228736	0.390107	1.13919	62	F	T3	N1	M0	943	0
TCGA-AF-2692-01		0.22542	0.307675	4.2322	54	F	T3	N0	M0	412	0
TCGA-AA-3975-01		0.223697	0.160759	1.92294	80	M	T2	N0	M0	1036	0
TCGA-AG-A032-01		0.221807	0.159371	3.027	68	M	T3	N1	M0	1157	0
TCGA-AG-3575-01		0.220497	0.334714	2.42135	51	M	T3	N0	M0	365	0
TCGA-CA-5796-01		0.220037	0.353785	2.83121	52	F	T3	N0	M0	377	0
TCGA-D5-6533-01		0.21887	0.488482	2.14458	68	F	T4	N0	M0	775	0
TCGA-AG-3586-01		0.217459	0.156182	3.0274	72	F	T3	N2	M0	31	0
TCGA-EI-6512-01		0.215997	0.133946	1.3591	64	F	T3	N1	M0	538	0
TCGA-AA-3971-01		0.214097	0	1.29697	58	M	T3	N1	M0	489	0
TCGA-A6-3809-01		0.213635	0.394053	1.13954	71	F	T4	N0	M0	996	0
TCGA-AA-A02F-01		0.213352	0.153171	3.28689	68	F	T3	N1	M1	1216	0
TCGA-AA-3852-01		0.213188	0.417656	3.24074	88	M	T3	N0	M0	0	1
TCGA-AA-3511-01		0.212748	0.416852	4.54009	64	M	T4	N0	M0	212	0
TCGA-F5-6863-01		0.210398	0.319936	2.7472	71	F	T4	N1	M0	361	1
TCGA-A6-5662-01		0.210207	0.130257	5.35642	46	M	T3	N2	M1	718	0
TCGA-EI-7002-01		0.205459	0.753374	3.80148	58	M	T3	N2	M1	364	0
TCGA-AA-3842-01		0.205005	0.215325	1.7544	51	M	T2	N1	M0	1126	0
TCGA-CM-6166-01		0.204401	0.174235	3.1331	48	F	T2	N0	M0	669	0
TCGA-CA-5256-01		0.201136	0	0.708699	54	F	T3	N0	M0	379	0
TCGA-AG-3611-01		0.200831	0.274936	4.42942	72	M	T3	N0	M0	424	0
TCGA-AY-A69D-01		0.199892	0.0554271	2.75674	55	F	T3	N0	M0	543	0
TCGA-EI-6514-01		0.196359	0.329037	1.75757	59	F	T3	N0	M0	496	0
TCGA-G4-6309-01		0.195652	0.689259	3.45095	40	F	T3	N1	M0	2600	0
TCGA-AG-3726-01		0.194441	0	3.1805	63	F	T2	N0	M0	243	0
TCGA-F4-6460-01		0.191974	0.310414	3.58778	51	F	T3	N1	M0	972	1
TCGA-AG-A02X-01		0.190295	0	0.262168	77	M	T2	N0	M0	1247	0
TCGA-DC-6681-01		0.187555	0.223132	4.0173	70	F	T3	N2	M1	790	0
TCGA-AG-3742-01		0.186131	0	3.56018	85	F	T1	N0	M0	30	0
TCGA-AA-3860-01		0.185655	0.132929	1.05543	53	F	T3	N1	M0	945	0
TCGA-CK-4948-01		0.184863	0.365398	1.66617	45	F	T3	N1	M0	4502	0
TCGA-D5-6924-01		0.184708	0.44358	1.62823	68	M	T3	N0	M0	435	0
TCGA-CM-6170-01		0.18428	0.131927	2.87449	73	F	T2	N0	M0	457	0
TCGA-CM-6172-01		0.183057	0.296535	1.29466	70	F	T3	N1	M0	335	0
TCGA-D5-6922-01		0.179925	0.128754	3.70669	76	M	T3	N1	M0	308	0
TCGA-AG-3608-01		0.179514	0.128455	1.54318	79	F	T3	N0	M0	485	0
TCGA-AF-A56N-01		0.17692	0.185917	3.06625	47	F	T3	N0	M0	360	0
TCGA-AG-A011-01		0.176057	0	1.85971	80	M	T3	N0	M0	1126	0
TCGA-A6-3810-01		0.17562	0.103579	2.98535	62	M	T3	N0	M0	1111	0
TCGA-AA-3862-01		0.175356	0	2.696	82	M	T3	N0	M0	914	0
TCGA-AA-3527-01		0.175027	0.347046	3.17335	90	F	T3	N0	M0	0	0
TCGA-AA-3819-01		0.171926	0	2.03581	41	F	T3	N0	M0	761	0
TCGA-AA-3532-01		0.169462	0.121143	2.54947	63	M	T3	N0	M0	882	0
TCGA-F4-6805-01		0.168244	0.334325	3.50749	58	F	T3	N0	M0	1047	0
TCGA-AF-A56K-01		0.166308	0.0724791	2.15503	56	M	T3	N0	M0	2635	0
TCGA-CM-6165-01		0.165651	0.329448	2.04406	74	M	T3	N0	M0	488	0
TCGA-EI-6884-01		0.163973	0	1.85142	71	M	T3	N1	M0	328	0
TCGA-DY-A1DD-01		0.163549	0.171905	2.10398	77	F	T3	N1	M0	1741	1
TCGA-A6-5666-01		0.163181	0.203505	0.839842	78	M	T4	N0	M0	995	0
TCGA-AG-3601-01		0.161494	0.321614	1.27121	68	M	T4	N1	M0	0	0
TCGA-AZ-4682-01		0.161133	0.236285	1.04662	61	M	T3	N0	M1	680	1
TCGA-AA-3986-01		0.16108	0.115056	2.96836	73	M	T2	N0	M0	580	0
TCGA-CL-4957-01		0.159944	0.579559	2.28289	79	F	T3	N1	M0	425	0
TCGA-AA-3970-01		0.156758	0.164786	1.63641	65	M	T3	N0	M0	1096	0
TCGA-D5-6932-01		0.148409	0	2.08624	69	M	T3	N0	M0	346	0
TCGA-DM-A282-01		0.144895	0.123137	2.37323	60	F	T3	N0	M0	4233	0
TCGA-CA-6715-01		0.140733	0	1.33653	63	M	T3	N1	M0	383	0
TCGA-A6-6652-01		0.140293	0.461344	2.64259	59	M	T3	N0	M1	751	0
TCGA-CM-4744-01		0.139793	0.0858223	1.47532	69	M	T2	N0	M0	609	0
TCGA-AA-3529-01		0.138433	0	1.99606	78	F	T3	N2	M0	0	1
TCGA-DM-A28M-01		0.13666	0.274392	2.05915	63	M	T3	N0	M0	2895	0
TCGA-F5-6465-01		0.1356	0.115183	3.75275	64	F	T3	N0	M0	1506	0
TCGA-F4-6854-01		0.131678	0	2.38245	77	F	T3	N0	M0	16	0
TCGA-AG-3612-01		0.130984	0.137755	2.30458	55	F	T3	N1	M0	608	0
TCGA-AA-A02W-01		0.130851	0.485777	4.7494	73	F	T2	N0	M0	1247	0
TCGA-AG-A01N-01		0.130173	0.261934	1.1954	68	F	T2	N0	M1	943	0
TCGA-CM-4752-01		0.129582	0.260797	1.66423	58	M	T3	N0	M0	396	0
TCGA-AG-4022-01		0.128927	0.259536	2.47462	59	F	T3	N0	M0	1400	0
TCGA-AG-4005-01		0.128752	0	3.43391	64	M	T3	N2	M1	427	0
TCGA-AF-2691-01		0.128684	0.135341	2.10317	48	F	T1	N0	M0	1309	0
TCGA-AG-3728-01		0.128666	0.259032	2.64931	73	M	T3	N1	M0	912	0
TCGA-CA-6716-01		0.127536	0	3.3883	65	M	T3	N0	M0	371	0
TCGA-AG-3581-01		0.1252	0	2.36261	63	M	T2	N0	M0	215	0
TCGA-A6-6650-01		0.125193	0.16043	3.48426	69	F	T3	N0	M0	627	0
TCGA-A6-6648-01		0.124049	0.130477	1.13655	56	M	T3	N0	M1	766	0
TCGA-A6-2678-01		0.11941	0	2.1687	43	F	T3	N1	M0	1286	0
TCGA-EI-6508-01		0.118511	0.0636783	2.42119	48	F	T3	N1	M0	636	0
TCGA-AA-3553-01		0.116582	0.235666	1.61441	61	F	T2	N0	M0	730	0
TCGA-AA-3562-01		0.114701	0.120664	1.65269	82	M	T3	N2	M0	608	0
TCGA-AG-3605-01		0.114538	0	3.29245	85	F	T3	N1	M1	30	0
TCGA-CM-6679-01		0.114093	0	1.94472	58	M	T3	N0	M0	306	0
TCGA-AA-3655-01		0.113333	0	4.34722	68	M	T3	N0	M0	1856	0
TCGA-AG-3574-01		0.110835	0	0.679806	89	F	T3	N0	M0	1096	1
TCGA-AA-3855-01		0.107806	0.316586	2.16111	72	M	T2	N0	M0	975	0
TCGA-AA-3510-01		0.107685	0	2.27311	70	M	T3	N0	M0	1946	0
TCGA-AY-A8YK-01		0.105285	0.0747887	3.25343	44	M	T3	N2	M1	573	0
TCGA-AF-A56L-01		0.104976	0.213047	1.58931	48	F	T3	N2	M0	2007	0
TCGA-G4-6306-01		0.0993108	0.104503	2.3588	71	M	T2	N0	M0	1359	0
TCGA-AD-6888-01		0.0980499	0	1.44512	73	M	T3	N1	M0	472	1
TCGA-CK-4947-01		0.0960294	0.312503	1.95424	46	F	T4	N1	M0	534	0
TCGA-AA-3955-01		0.0949257	0	3.28024	38	M	T2	N2	M0	638	0
TCGA-T9-A92H-01		0.0930396	0	0.909769	82	M	T3	N0	M0	362	0
TCGA-AG-3725-01		0.0911789	0.297783	3.18163	90	F	T3	N2	M0	638	0
TCGA-AH-6897-01		0.0897798	0	0.312661	48	M	T2	N0	M0	804	0
TCGA-AG-3882-01		0.0891633	0.620743	1.4233	66	F	T2	N0	M0	608	0
TCGA-AG-A016-01		0.08854	0	1.83367	55	M	T3	N2	M1	276	0
TCGA-AG-A00Y-01		0.0864444	0	3.96922	68	M	T3	N0	M0	700	0
TCGA-AA-3531-01		0.0855597	0	1.1805	75	F	T3	N0	M0	1035	0
TCGA-G4-6303-01		0.0833561	0	1.98927	54	F	T3	N1	M1	2003	1
TCGA-DC-6157-01		0.0822695	0.245603	1.52605	48	M	T2	N0	M0	1581	0
TCGA-AA-A01G-01		0.0811471	0.166059	2.95608	63	M	T3	N0	M0	365	0
TCGA-AA-A02Y-01		0.0801768	0.111467	2.53862	73	M	T2	N0	M0	1216	0
TCGA-EI-6506-01		0.0797333	0.0564933	3.21981	78	F	T3	N0	M0	625	0
TCGA-AA-3867-01		0.0793256	0.162436	2.39527	74	M	T3	N2	M1	731	0
TCGA-AA-A00O-01		0.0775244	0	1.94895	83	F	T3	N2	M0	822	0
TCGA-AA-3973-01		0.0771463	0.158095	4.94783	69	M	T4	N1	M1	397	0
TCGA-DC-6158-01		0.0759114	0	1.95464	70	M	T2	N0	M0	334	1
TCGA-AA-3846-01		0.0753049	0.293902	1.33036	74	F	T3	N0	M0	518	0
TCGA-AG-A01L-01		0.0741851	0	3.02847	58	M	T3	N1	M0	0	0
TCGA-AA-A00K-01		0.0737547	0	3.8274	79	M	T3	N0	M0	549	0
TCGA-AA-A03J-01		0.0722044	0	3.03655	65	F	T2	N0	M0	1246	0
TCGA-D5-6539-01		0.0720187	0.216464	3.00315	45	F	T3	N0	M0	380	0
TCGA-AG-A026-01		0.0717625	0	2.20291	66	M	T4	N0	M0	59	1
TCGA-AA-3984-01		0.0714381	0	2.0388	61	F	T3	N0	M0	0	0
TCGA-AG-A00H-01		0.0714199	0	3.29961	75	M	T3	N0	M0	790	0
TCGA-AA-3980-01		0.0711729	0.146163	1.63068	89	F	T2	N0	M0	822	0
TCGA-G4-6293-01		0.071089	0.0748437	2.32813	49	F	T3	N1	M0	4051	0
TCGA-A6-6140-01		0.0707133	0.0744486	0.870542	62	M	T3	N0	M0	734	0
TCGA-AH-6544-01		0.070195	0.144205	2.44969	60	M	T3	N1	M1	1173	0
TCGA-AA-3544-01		0.0685571	0.140923	1.50297	68	M	T2	N0	M0	426	0
TCGA-G4-6625-01		0.068035	0.0716324	2.49592	77	F	T3	N0	M0	2792	0
TCGA-AG-A025-01		0.0676373	0.490368	2.94365	62	F	T1	N0	M0	1520	0
TCGA-AF-3913-01		0.0676263	0	2.763	60	M	T3	N1	M1	316	1
TCGA-AG-A023-01		0.0674913	0	3.12378	62	F	T4	N2	M1	1581	1
TCGA-DY-A1DG-01		0.0671209	0.0706711	1.3238	75	M	T3	N1	M1	1566	1
TCGA-AA-3538-01		0.0669114	0.137621	1.73377	54	F	T2	N0	M0	791	0
TCGA-AA-3509-01		0.064567	0	1.86027	54	F	T3	N0	M0	1915	0
TCGA-D5-6532-01		0.0641108	0.0675055	2.60257	61	M	T3	N0	M0	555	0
TCGA-DC-5337-01		0.061604	0	0.764513	69	M	T1	N0	M0	792	0
TCGA-G4-6307-01		0.0614034	0.0434256	2.00158	37	F	T3	N1	M0	1674	0
TCGA-CI-6622-01		0.0608617	0.0640881	1.68378	74	M	T4	N0	M0	1362	0
TCGA-DC-6154-01		0.0606592	0.125042	1.52681	57	F	T4	N2	M1	365	0
TCGA-AG-3731-01		0.0605705	0.124863	2.03946	65	M	T3	N1	M1	1126	0
TCGA-AA-3494-01		0.0595224	0	4.02501	55	M	T3	N0	M1	31	0
TCGA-D5-6898-01		0.0586843	0.177977	1.85634	51	F	T2	N0	M0	229	0
TCGA-AD-6548-01		0.0586813	0.0617946	3.2008	81	F	T2	N0	M0	650	0
TCGA-AZ-6608-01		0.0583853	0	3.10237	55	F	T2	N1	M0	59	1
TCGA-AA-3526-01		0.05773	0	1.5189	57	M	T2	N0	M0	580	0
TCGA-AA-3831-01		0.05679	0	1.79033	66	M	T3	N0	M0	547	0
TCGA-CM-5341-01		0.0514051	0.297999	1.90083	82	F	T2	N1	M0	884	0
TCGA-AA-3692-01		0.0500037	0.375659	2.24946	47	F	T3	N2	M1	1095	1
TCGA-AA-3856-01		0.0495198	0	1.45622	59	M	T3	N0	M0	30	0
TCGA-DM-A1D7-01		0.0484656	0.0510464	3.02046	82	M	T3	N0	M0	405	1
TCGA-AF-6655-01		0.0453569	0	3.35172	66	M	T2	N1	M0	609	0
TCGA-F4-6808-01		0.0425314	0.395512	0.479932	54	F	T1	N0	M0	1024	0
TCGA-G4-6315-01		0.0408169	0.164794	1.57232	66	M	T3	N1	M1	1883	0
TCGA-DY-A1H8-01		0.0372793	0.0775043	4.15154	77	F	T2	N1	M0	992	1
TCGA-EF-5831-01		0.0371125	0	1.75773	72	M	T3	N0	M0	127	0
TCGA-DY-A1DC-01		0.0355291	0.211266	2.44363	72	F	T3	N0	M0	1258	1
TCGA-AH-6903-01		0.0349061	0	2.47142	46	M	T3	N1	M0	592	0
TCGA-CI-6624-01		0.0341234	0.489242	2.40187	53	F	T2	N0	M0	1466	0
TCGA-DM-A28C-01		0.0323327	0.0673434	0.874094	74	M	T3	N0	M0	2475	1
TCGA-CA-5797-01		0.0305712	0.124737	2.35519	56	M	T3	N0	M0	383	0
TCGA-DC-4745-01		0.0286	0	1.70657	49	F	T3	N1	M0	639	0
TCGA-AG-3591-01		0.0282949	0	2.38855	66	F	T3	N0	M0	1035	0
TCGA-DM-A1D6-01		0.0196935	0	2.06995	88	M	T3	N0	M0	1518	1
TCGA-AG-3896-01		0	0	1.69091	85	F	T2	N0	M0	31	0
TCGA-DC-6683-01		0	0	3.53675	43	M	T3	N1	M0	762	0
TCGA-AG-3878-01		0	0	3.00036	64	M	T2	N0	M0	30	0
TCGA-AG-A01J-01		0	0	1.84555	59	F	T3	N0	M0	31	0
TCGA-DC-4749-01		0	0.126808	0.364476	57	M	T2	N0	M0	762	0
TCGA-AG-3883-01		0	0	2.33033	69	M	T2	N0	M0	31	0
TCGA-AG-3890-01		0	0.345765	1.84887	62	M	T2	N0	M0	518	0
TCGA-AG-3592-01		0	0.102179	2.09205	68	M	T3	N0	M0	1035	0
TCGA-AG-3892-01		0	0	1.71493	57	F	T1	N0	M0	396	0
TCGA-AG-3582-01		0	0	2.14931	75	M	T3	N1	M1	1096	1
TCGA-AG-3602-01		0	0	2.55508	66	F	T3	N2	M0	0	0
TCGA-AG-4015-01		0	0.142075	2.00225	85	F	T3	N0	M0	0	0
TCGA-CI-6623-01		0	0	2.08702	44	M	T1	N0	M0	1443	0
TCGA-AG-A02G-01		0	0	1.73602	66	M	T2	N1	M1	1185	1
TCGA-AG-3587-01		0	0	2.09531	65	M	T2	N0	M0	1400	0
TCGA-AG-A00C-01		0	0	2.73336	49	F	T3	N1	M0	183	0
TCGA-AG-3893-01		0	0	1.39497	74	M	T3	N1	M0	1065	0
TCGA-AG-3583-01		0	0	1.41845	66	M	T3	N2	M1	610	1
TCGA-AG-A020-01		0	0.450176	2.87612	57	F	T3	N1	M0	31	0
TCGA-AG-3909-01		0	0	3.23272	69	F	T3	N1	M0	608	0
TCGA-EI-6881-01		0	0	2.6506	60	M	T3	N1	M0	499	0
TCGA-AG-3598-01		0	0	1.40074	69	M	T3	N0	M0	1522	0
TCGA-AG-3885-01		0	0	3.26265	71	F	T3	N1	M0	546	0
TCGA-AG-A014-01		0	0.176141	2.10698	86	M	T2	N0	M0	485	0
TCGA-DC-6160-01		0	0.0826448	1.81943	68	M	T2	N0	M0	1339	0
TCGA-AA-A00Q-01		0	0.290853	3.79979	66	F	T4	N1	M0	1278	0
TCGA-AA-A01T-01		0	0	3.25465	63	F	T3	N1	M0	1005	0
TCGA-AA-3688-01		0	0	2.96168	80	M	T3	N1	M1	578	0
TCGA-AA-3519-01		0	0	1.00978	63	M	T3	N1	M0	276	0
TCGA-A6-A567-01		0	0	4.34779	56	M	T3	N1	M1	1881	1
TCGA-AA-3982-01		0	0.647017	2.51202	75	M	T3	N1	M0	822	0
TCGA-AA-A00W-01		0	0.156868	1.42974	80	M	T1	N0	M0	456	0
TCGA-AA-3972-01		0	0	2.2489	72	M	T3	N1	M1	1551	0
TCGA-DM-A28E-01		0	0	3.19005	72	F	T3	N0	M0	3648	0
TCGA-AA-3858-01		0	0	1.34475	67	M	T2	N0	M0	945	0
TCGA-AA-3844-01		0	0.140786	3.65943	78	F	T3	N2	M0	454	0
TCGA-AA-3952-01		0	0	2.54656	68	M	T3	N2	M0	61	1
TCGA-AA-3693-01		0	0.104168	1.09605	77	F	T4	N1	M1	0	0
TCGA-AA-A02J-01		0	0	1.22871	70	F	T3	N0	M1	153	1
TCGA-AZ-4313-01		0	0.55008	2.21105	51	F	T1	N0	M0	2310	0
TCGA-CM-4746-01		0	0	1.18507	61	M	T2	N0	M0	1126	0
TCGA-5M-AATE-01		0	0	3.02585	76	M	T3	N0	M0	1200	0
TCGA-CM-6161-01		0	0.135483	1.20041	36	F	T2	N0	M0	457	0
TCGA-AA-3697-01		0	0.184406	1.60469	77	M	T3	N0	M0	2587	0
TCGA-AA-3848-01		0	0	3.55242	82	F	T3	N2	M0	306	1
TCGA-AA-3979-01		0	0.363214	1.58709	84	M	T3	N0	M0	730	0
TCGA-D5-6920-01		0	0	2.03708	77	F	T3	N0	M0	377	0
TCGA-AA-3685-01		0	0	1.20422	69	M	T3	N0	M0	1127	0
TCGA-AA-3488-01		0	0	3.24799	58	M	T3	N2	M1	153	1
TCGA-AA-3517-01		0	0.166381	1.76709	60	M	T3	N0	M0	1186	0
TCGA-AA-A01S-01		0	0	1.25159	47	F	T3	N1	M0	31	0
TCGA-AA-3678-01		0	0	1.70297	60	F	T2	N1	M0	1430	0
TCGA-AA-3542-01		0	0	1.80502	69	M	T3	N2	M0	395	0
TCGA-AA-3560-01		0	0	2.10698	72	F	T3	N2	M0	608	0
TCGA-AA-A00L-01		0	0	1.66411	66	M	T3	N0	M0	1157	0
TCGA-AA-3679-01		0	0	1.35163	59	M	T3	N2	M1	457	0
TCGA-A6-A56B-01		0	0.376251	4.70233	57	M	T3	N1	M0	1711	1
TCGA-AA-3976-01		0	0	2.61869	70	M	T2	N1	M0	791	0
TCGA-DM-A0XF-01		0	0	1.5427	68	F	T3	N2	M0	1162	1
