# Supplementary material for: The Effects of Differentially-Expressed Homeobox Family Genes on the Prognosis and HOXC6 on Immune Microenvironment Orchestration in Colorectal Cancer
Source: Front Immunol. 2021 Dec 7;12:781221. doi: 10.3389/fimmu.2021.781221 (PMC8688249; doi:10.3389/fimmu.2021.781221)
Supplement: Supplementary file 5 [file Table_2.xlsx]

## Sheet: Sheet1
Table S2. GSEA analysis for upregulated DEGs in HOXC6 high-expression compared to low-expression groups from TCGA database.
ID	Set Size	Enrichment Score	NES	p value
KEGG_CYTOKINE_CYTOKINE_RECEPTOR_INTERACTION	65	0.449286	1.83897	0.00010004
KEGG_NEUROACTIVE_LIGAND_RECEPTOR_INTERACTION	36	0.488463	1.84503	0.000403145
KEGG_LEISHMANIA_INFECTION	23	0.571049	1.98485	0.000412499
KEGG_CHEMOKINE_SIGNALING_PATHWAY	49	0.446215	1.76461	0.000501203
KEGG_FC_GAMMA_R_MEDIATED_PHAGOCYTOSIS	28	0.526213	1.90309	0.000712758
KEGG_TOLL_LIKE_RECEPTOR_SIGNALING_PATHWAY	24	0.540434	1.89473	0.000719351
KEGG_SYSTEMIC_LUPUS_ERYTHEMATOSUS	14	0.592255	1.83064	0.00205117
KEGG_PEROXISOME	19	-0.487726	-2.45157	0.002331
KEGG_FATTY_ACID_METABOLISM	10	-0.591966	-2.2343	0.00265722
KEGG_NOD_LIKE_RECEPTOR_SIGNALING_PATHWAY	15	0.557994	1.76038	0.00470136
KEGG_NATURAL_KILLER_CELL_MEDIATED_CYTOTOXICITY	31	0.433591	1.59759	0.00841273
KEGG_CELL_ADHESION_MOLECULES_CAMS	49	0.384764	1.52159	0.00962309
KEGG_BUTANOATE_METABOLISM	11	-0.430626	-1.70281	0.0146628
KEGG_LEUKOCYTE_TRANSENDOTHELIAL_MIGRATION	44	0.382502	1.49162	0.0159558
KEGG_RETINOL_METABOLISM	11	-0.424169	-1.67727	0.0166178
KEGG_VEGF_SIGNALING_PATHWAY	18	0.484233	1.59742	0.0166964
KEGG_FC_EPSILON_RI_SIGNALING_PATHWAY	20	0.456829	1.54253	0.0231905
KEGG_ECM_RECEPTOR_INTERACTION	30	0.409349	1.49996	0.0236356
KEGG_FOCAL_ADHESION	55	0.34433	1.38125	0.0328295
KEGG_TGF_BETA_SIGNALING_PATHWAY	13	0.497217	1.51132	0.0400738
KEGG_HEMATOPOIETIC_CELL_LINEAGE	26	0.403971	1.43985	0.0445352
KEGG_T_CELL_RECEPTOR_SIGNALING_PATHWAY	27	0.397892	1.42945	0.047216
