# Supplementary material for: The Effects of Differentially-Expressed Homeobox Family Genes on the Prognosis and HOXC6 on Immune Microenvironment Orchestration in Colorectal Cancer
Source: Front Immunol. 2021 Dec 7;12:781221. doi: 10.3389/fimmu.2021.781221 (PMC8688249; doi:10.3389/fimmu.2021.781221)
Supplement: Supplementary file 6 [file Table_3.xlsx]

## Sheet: Sheet1
		Forward sequence (5’ to 3’)	Reverse sequence (5’ to 3’)
	HOXC6	GAGAATGTCGTGTTCAGTTC	GATCTGTCGCTCGGTCAGGCAA
	GAPDH	ATCCCATCACCATCTTCCAG	TGAGTCCTTCCACGATACCA
	PDL1	TATGGTGGTGCCGACTACAA	TGGCTCCCAGAATTACCAAG
	PDL2	GTCTTGGGAGCCAGGGTGAC	TGAAAAGTGCAAATGGCAAGC
	CTLA4	CATGATGGGGAATGAGTTGACC	TCAGTCCTTGGATAGTGAGGTTC
	TIM3	AAGGACCTCGGCTGGAAGTGC	CCGGGTTATGCTGGTTGTA
	LAG3	TGGCGACTTTACCCTTCGAC	AAACTCCTCTGGGATGGGGT
	PD1	AAACTCCTCTGGGATGGGGT	TCAAAGAGGCCAAGAACAATGTCC
	TIGIT	TGGTCGCGTTGACTAGAAAGA	GGGCTCCATTCCTCCTGTC
	IFN-γ	TCGGTAACTGACTTGAATGTCCA	TCGCTTCCCTGTTTTAGCTGC
	CCL2	CAGCCAGATGCAATCAATGCC	TGGAATCCTGAACCCACTTCT
	CCL3	AGTTCTCTGCATCACTTGCTG	CGGCTTCGCTTGGTTAGGAA
	CCL4	CTGTGCTGATCCCAGTGAATC	TCAGTTCAGTTCCAGGTCATACA
	CCL5	CCAGCAGTCGTCTTTGTCAC	CTCTGGGTTGGCACACACTT
	CXCL9	CCAGTAGTGAGAAAGGGTCGC	AGGGCTTGGGGCAAATTGTT
	CXCL10	GTGGCATTCAAGGAGTACCTC	TGATGGCCTTCGATTCTGGATT
	CXCL11	GACGCTGTCTTTGCATAGGC	GGATTTAGGCATCGTTGTCCTTT
